# Supplementary material for: Auxin Responds to Flowing Nutrient Solution to Accelerate the Root Growth of Lettuce in Hydroponic Culture
Source: Int J Mol Sci. 2025 Aug 11;26(16):7742. doi: 10.3390/ijms26167742 (PMC12386315; doi:10.3390/ijms26167742)
Supplement: Supplementary file 1 [file ijms-26-07742-s001.zip]

Archive with 3 entries (3 files):
- Table S1 All sample summary.pdf
- Table S2 Primer sequences.pdf
- Table S3 Results of qRT-PCR.pdf
